# Supplementary material for: Rosuvastatin Versus Atorvastatin for Cardiovascular Disease Risk in Patients with Type 2 Diabetes: A Korean Cohort Study
Source: Pharmaceuticals (Basel). 2025 Dec 5;18(12):1860. doi: 10.3390/ph18121860 (PMC12735554; doi:10.3390/ph18121860)
Supplement: Supplementary file 1 [file pharmaceuticals-18-01860-s001.zip]

Archive with 18 entries (18 files):
- figure legends.pdf
- Figure S1.pdf
- Figure S2.pdf
- Figure S3.pdf
- Figure S4.pdf
- Figure S5.pdf
- Figure S6.pdf
- Figure S7.pdf
- Figure S8.pdf
- Table S1.pdf
- Table S2.pdf
- Table S3.pdf
- Table S4.pdf
- Table S5.pdf
- Table S6.pdf
- Table S7.pdf
- Table S8.pdf
- Table S9.pdf
